# Supplementary material for: Clinical Characteristics and Outcomes of Extrapulmonary Nontuberculous Mycobacterial Infections in a Tertiary-Care Hospital: A Retrospective Study
Source: J Clin Med. 2024 Jul 26;13(15):4373. doi: 10.3390/jcm13154373 (PMC11313629; doi:10.3390/jcm13154373)
Supplement: Supplementary file 1 [file jcm-13-04373-s001.zip]

Archive with 1 entries (1 files):
- jcm-3075312-supplementary.pdf
